# Supplementary material for: Maternal RANKL Reduces the Osteopetrotic Phenotype of Null Mutant Mouse Pups
Source: J Clin Med. 2018 Nov 8;7(11):426. doi: 10.3390/jcm7110426 (PMC6262436; doi:10.3390/jcm7110426)
Supplement: Supplementary file 1 [file jcm-07-00426-s001.zip]

Archive with 2 entries (2 files):
- jcm-379029-Supplementary Figure S1.pdf
- jcm-379029-Supplementary Figure S2.pdf
